# Supplementary material for: Protective effect of melatonin on alleviating early oxidative stress induced by DOX in mice spermatogenesis and sperm quality maintaining
Source: Reprod Biol Endocrinol. 2022 Jul 18;20:105. doi: 10.1186/s12958-022-00977-4 (PMC9290234; doi:10.1186/s12958-022-00977-4)
Supplement: Supplementary file 1 — Table S1. Lists of primary antibodies. [file 12958_2022_977_MOESM1_ESM.xlsx]

## Sheet: Sheet1
Supplementary table 1. Lists of primary antibodies
Antibodies	Dilution	Company	Identifier
Rabbit ploy anti-PCNA	1:1000	Abcam	ab92552
Rabbit ploy anti-SYCP3	1:1000	Abcam	ab15093
Rabbit ploy anti-REC8	1:1000	BBI	D222997
Rabbit ploy anti-STRA8	1:1000	BBI	D161151
Rabbit ploy anti-CYP11A1	1:1000	Abcam	ab175408
Rabbit ploy anti-STAR	1:1000	BBI	D223242
Rabbit ploy anti-HSD3B	1:1000	Santa Cruz	sc-515120
Rabbit ploy anti-AMH	1:1000	BBI	D260860
Rabbit ploy anti-WT	1:1000	BBI	D154059
Rabbit ploy anti-SOX9	1:1000	BBI	D261410
Rabbit ploy anti-ZO-1	1:1000	Abcam	ab216880
Rabbit ploy anti-CTNNB1	1:1000	Sigma	SAB2100502
Rabbit ploy anti-AR	1:1000	Abcam	ab198394
Rabbit ploy anti-CASP3	1:1000	Affinity	AF6311
Rabbit ploy anti-cCASP3	1:1000	Affinity	AF7022
Rabbit ploy anti-Cparp	1:1000	Affinity	AF7023
Rabbit ploy anti-BCL2	1:1000	Affinity	BF9103
Rabbit ploy anti-BAX	1:1000	Affinity	AF0083
Rabbit ploy anti-HSPA2	1:1000	Abcam	ab174846
Mouse monoclonal anti-TUBB	1:2000	Affinity	T0034
